# Supplementary material for: High-Quality Genome Assemblies of 4 Members of the Podospora anserina Species Complex
Source: Genome Biol Evol. 2024 Feb 22;16(3):evae034. doi: 10.1093/gbe/evae034 (PMC10936905; doi:10.1093/gbe/evae034)
Supplement: evae034_Supplementary_Data [file evae034_supplementary_data.zip]

Archive with 2 entries (2 files):
- Supplementary_Materials_R1.pdf
- TableS1_Assemblies.xlsx
